# Supplementary material for: “Things Have Changed”—Laparoscopic Cytoreduction for Advanced and Recurrent Ovarian Cancer: The Experience of a Referral Center on 108 Patients
Source: Cancers (Basel). 2023 Dec 6;15(24):5726. doi: 10.3390/cancers15245726 (PMC10741886; doi:10.3390/cancers15245726)
Supplement: Supplementary file 1 [file cancers-15-05726-s001.zip]

Archive with 1 entries (1 files):
- cancers-2730836-supplementary.pdf
